# Supplementary material for: Association of Arterial Hypertension with Thoracic Spondylophyte Formation: A Secondary Analysis of Cross-Sectional MRI Data from the SHIP Cohort
Source: Healthcare (Basel). 2026 Apr 13;14(8):1024. doi: 10.3390/healthcare14081024 (PMC13115812; doi:10.3390/healthcare14081024)
Supplement: Supplementary file 1 [file healthcare-14-01024-s001.zip]

Archive with 1 entries (1 files):
- Suppl. Table.pdf
